# Supplementary material for: Repeatability of simultaneous 3D 1H MRF/23Na MRI in brain at 7 T
Source: Sci Rep. 2022 Aug 19;12:14156. doi: 10.1038/s41598-022-18388-1 (PMC9391473; doi:10.1038/s41598-022-18388-1)
Supplement: Supplementary file 1 — Supplementary Information 1. [file 41598_2022_18388_MOESM1_ESM.xlsx]

## Sheet: Data
Table S1: Measurements
Subject	Scan	Normalized PD [a.u.]						T1 [ms]						T2 [ms]						Normalized 23Na density weighted [a.u.]
		CSF		WM		GM		CSF		WM		GM		CSF		WM		GM		CSF		WM		GM
		Mean	SD	Mean	SD	Mean	SD	Mean	SD	Mean	SD	Mean	SD	Mean	SD	Mean	SD	Mean	SD	Mean	SD	Mean	SD	Mean	SD
1	1	1	0.32	0.62	0.12	0.84	0.17	2819	705	927	82	1540	220	109	90	31	3.89	44	7.48	0.42	0.11	0.33	0.08	0.33	0.09
	2	1	0.38	0.67	0.14	0.93	0.2	2681	668	920	83	1540	222	111	90	31	4.02	44	7.71	0.49	0.13	0.3	0.06	0.36	0.07
	3	1	0.36	0.65	0.12	0.9	0.18	2788	682	919	80	1530	221	113	89	30	3.93	44	7.64	0.5	0.12	0.29	0.06	0.36	0.08
2	1	1	0.37	0.66	0.12	0.87	0.19	2501	696	920	69	1424	211	76	56	32	4.4	40	7.3	0.46	0.11	0.3	0.05	0.34	0.06
	2	1	0.36	0.67	0.12	0.89	0.19	2519	700	924	72	1441	206	76	56	31	4.34	40	7.05	0.46	0.11	0.3	0.05	0.34	0.06
	3	1	0.33	0.64	0.12	0.84	0.19	2521	696	925	68	1443	216	72	53	32	4.35	40	7.1	0.47	0.11	0.31	0.05	0.35	0.06
3	1	1	0.41	0.69	0.12	0.92	0.19	2264	1182	940	74	1424	205	107	93	34	4.34	40	6.3	0.47	0.17	0.32	0.07	0.35	0.07
	2	1	0.41	0.71	0.13	0.93	0.19	2219	1189	944	80	1440	202	108	94	34	4.36	40	6.21	0.45	0.17	0.31	0.07	0.34	0.07
	3	1	0.4	0.69	0.12	0.9	0.18	2218	1183	944	73	1428	199	97	81	34	4.16	40	6.06	0.46	0.18	0.32	0.07	0.35	0.07
4	1	1	0.45	0.67	0.11	0.9	0.17	2523	1372	907	84	1451	228	147	111	31	4.34	40	7.32	0.56	0.21	0.32	0.08	0.35	0.09
	2	1	0.37	0.69	0.13	0.95	0.21	2641	1113	908	86	1472	221	142	108	30	4.53	40	7.6	0.48	0.17	0.31	0.08	0.36	0.15
	3	1	0.4	0.63	0.11	0.86	0.17	2784	1219	912	81	1486	225	151	113	31	4.46	41	7.64	0.55	0.17	0.3	0.07	0.35	0.08
5	1	1	0.33	0.7	0.11	0.9	0.17	2576	712	979	71	1477	201	82	66	32	4.57	41	7.06	0.48	0.11	0.3	0.05	0.35	0.07
	2	1	0.33	0.68	0.11	0.87	0.16	2652	728	977	68	1476	205	89	71	32	4.44	41	7.22	0.48	0.11	0.31	0.06	0.35	0.07
	3	1	0.33	0.68	0.11	0.86	0.16	2622	723	979	68	1476	205	83	68	32	4.52	41	7.09	0.47	0.11	0.29	0.05	0.33	0.06
6	1	1	0.33	0.68	0.11	0.88	0.18	2517	742	923	66	1435	212	85	72	32	4.04	41	6.9	0.47	0.12	0.29	0.05	0.33	0.06
	2	1	0.33	0.68	0.11	0.88	0.18	2537	748	923	66	1435	211	87	74	32	4	41	6.87	0.48	0.12	0.3	0.05	0.33	0.06
	3	1	0.33	0.68	0.11	0.88	0.18	2482	705	922	65	1432	211	80	66	32	3.97	40	6.79	0.46	0.12	0.29	0.05	0.33	0.06
7	1	1	0.3	0.61	0.1	0.8	0.16	2707	908	925	67	1400	206	93	77	31	4.14	37	6.28	0.49	0.11	0.3	0.06	0.34	0.07
	2	1	0.3	0.61	0.09	0.8	0.15	2767	922	924	67	1405	210	97	79	31	4.16	37	6.27	0.5	0.11	0.3	0.06	0.34	0.07
	3	1	0.39	0.65	0.09	0.82	0.15	2436	1207	926	70	1368	215	99	81	31	3.98	36	6.22	0.47	0.15	0.3	0.06	0.34	0.08
8	1	1	0.38	0.64	0.11	0.77	0.17	2584	1034	980	64	1412	216	94	91	33	4.37	40	6.75	0.5	0.15	0.3	0.059	0.33	0.079
	2	1	0.39	0.71	0.11	0.9	0.17	2288	1128	978	66	1438	194	105	95	33	4.5	40	6.62	0.49	0.19	0.33	0.064	0.36	0.08
	3	1	0.41	0.69	0.1	0.87	0.16	2323	1117	977	65	1436	193	104	100	33	4.53	40	6.56	0.46	0.18	0.32	0.068	0.34	0.08
9	1	1	0.4	0.68	0.15	0.91	0.23	2733	815	939	72	1459	221	107	88	32	4.51	41	7.57	0.59	0.17	0.35	0.076	0.39	0.08
	2	1	0.4	0.68	0.13	0.91	0.21	2577	1118	942	72	1453	222	117	96	33	4.23	41	7.17	0.57	0.2	0.36	0.076	0.4	0.09
	3	1	0.42	0.7	0.13	0.93	0.21	2461	1173	943	69	1458	227	121	100	33	4.21	41	7.3	0.51	0.19	0.35	0.082	0.38	0.1
10	1	1	0.33	0.63	0.11	0.84	0.18	2736	784	932	72	1464	211	99	83	31	4.18	40	7.25	0.56	0.15	0.33	0.06	0.37	0.07
	2	1	0.36	0.63	0.12	0.85	0.18	2743	781	925	72	1453	213	100	84	31	4.17	40	7.48	0.56	0.15	0.32	0.06	0.37	0.07
	3	1	0.32	0.6	0.09	0.79	0.14	2808	865	937	71	1460	214	98	90	31	3.8	40	6.9	0.57	0.15	0.35	0.07	0.38	0.08
Table S1: shows the mean value and SD of normalized PD, T1, T2 and normalized sodium density weighted data in GM, WM and CSF, for each scans and subjects.
Table S2: Statistics
Meanall		1	0.364667	0.664	0.115	0.873	0.179	2567.57	920.5	937.367	72.1	1451.87	212.1	101.633	83.8333	31.8667	4.248	40.3667	6.99033	0.496	0.145	0.313333	0.0631667	0.351333	0.0759667
SDall		0	0.0388787	0.0307246	0.0136015	0.044658	0.0197231	174.663	217.205	22.6031	6.23618	37.7224	9.13729	19.4687	15.5351	1.0873	0.216985	1.70261	0.484819	0.0424735	0.0320156	0.0193793	0.0104501	0.0183908	0.0172366
Intra-var			0.000435556	0.000288889	4.88889e-05	0.000757778	0.000104444	6856.2	5898.73	5.6	2.53333	78.6	17	12.8889	10.7778	0.0888889	0.00829111	0.0666667	0.0149578	0.000433333	0.000124444	8.22222e-05	1.77111e-05	6e-05	0.000115578
Inter-var			0.001076	0.000655111	0.000136111	0.00123656	0.000284556	23651	41279.3	505.299	36.3567	1344.38	66.49	366.143	230.561	1.09333	0.0387916	2.83222	0.220092	0.00137067	0.000900556	0.000293333	9.14944e-05	0.000278222	0.000181521
ICC			0.711849	0.693974	0.735736	0.620035	0.731505	0.775259	0.874969	0.989039	0.934859	0.944764	0.796383	0.965995	0.955342	0.924812	0.823903	0.977003	0.936363	0.759793	0.878591	0.781065	0.837819	0.822602	0.610979
CV [%]			4.4538	2.2572	4.74081	2.58868	4.40677	2.60288	5.23501	0.212996	1.92611	0.498188	1.47351	3.18895	3.41906	0.60061	1.88075	0.361361	1.51087	3.28289	5.15851	2.45621	4.59821	1.78426	6.87777
Table S2: shows the statistical calculus over all the data for each measurement (mean value and SD of normalized PD, T1, T2 and normalized sodium density weighted data in GM, WM and CSF).

## Sheet: Definitions
	CSF	Cerebral spinal fluid
	WM	White matter
	GM	Gray matter
	Mean	Mean value
	SD	Standard deviation
	Meanall	Mean value over all the data
	SDall	Standard deviation over all the data
	Intra-var	Mean Intra-subject variance
	Inter-var	Inter-subject variance
	ICC	Intra-class correlation
	CV	Mean Coefficient of variation
